# Supplementary material for: De Novo Gene Birth, Horizontal Gene Transfer, and Gene Duplication as Sources of New Gene Families Associated with the Origin of Symbiosis in Amanita
Source: Genome Biol Evol. 2020 Sep 14;12(11):2168–82. doi: 10.1093/gbe/evaa193 (PMC7674699; doi:10.1093/gbe/evaa193)
Supplement: evaa193_Supplementary_Data [file evaa193_supplementary_data.zip]

Archive with 3 entries (3 files):
- S1,2,5,9.xlsx
- S3,4,6,7,8.docx
- SupplementaryLegends.docx
