# Supplementary material for: De Novo Gene Birth, Horizontal Gene Transfer, and Gene Duplication as Sources of New Gene Families Associated with the Origin of Symbiosis in Amanita
Source: Genome Biol Evol. 2020 Sep 14;12(11):2168–82. doi: 10.1093/gbe/evaa193 (PMC7674699; doi:10.1093/gbe/evaa193)
Supplement: evaa193_Supplementary_Data [file evaa193_supplementary_data.zip › S1,2,5,9.xlsx]

## Sheet: S1FungiGenomeDB
genome_code	Species
Acain1	Acaromyces ingoldii
Aciri1iso	Acidomyces richmondensis
AgabivarbisH972	Agaricus bisporus var. bisporus
Agabivarbur1	Agaricus bisporus var. burnettii
Altal1	Alternaria alternata
Altbr1	Alternaria brassicicola
Amabr0	Amanita brunnescens
Amain0	Amanita inopinata
Amamu0	Amanita muscaria var. guessowii
Amapo0	Amanita polypyramus
Amath0	Amanita thiersii
Amore1	Amorphotheca resinae
Antlo1	Antonospora locustae
Armme11	Armillaria mellea
Armos1	Armillaria ostoye
Armost1	Armillaria solidipes
Artbe1	Arthroderma benhamiae
Artol1	Arthrobotrys oligospora
Ascim1	Ascobolus immersus
Ascru1	Ascoidea rubescens
Ascsa1	Ascocoryne sarcoides
Ashgo1	Eremothecium gossypii
Aspac1	Aspergillus aculeatus
Aspbr1	Aspergillus brasiliensis
Aspca3	Aspergillus carbonarius
Aspcam1	Aspergillus campestris
Aspcl1	Aspergillus clavatus
Aspfl1	Aspergillus flavus
Aspfo1	Aspergillus acidus
Aspfu1	Aspergillus fumigatus Af293
AspfuA11631	Aspergillus fumigatus A1163
Aspgl1	Aspergillus glaucus
Aspka11	Aspergillus kawachii
Aspni7	Aspergillus niger ATCC 1015
Aspnid1	Aspergillus nidulans
AspniDSM1	Aspergillus niger CBS 513.88
AspniNRRL31	Aspergillus niger NRRL3
Aspnov1	Aspergillus novofumigatus
Aspoch1	Aspergillus ochraceoroseus
Aspor1	Aspergillus oryzae
Aspste1	Aspergillus steynii
Aspsy1	Aspergillus sydowii
Aspte1	Aspergillus terreus
Asptu1	Aspergillus tubingensis
Aspve1	Aspergillus versicolor
Aspwe1	Aspergillus wentii
Aspzo1	Aspergillus zonatus
Aurde31	Auricularia subglabra
Aurpuvarmel1	Aureobasidium pullulans var. melanogenum
Aurpuvarnam1	Aureobasidium pullulans var. namibiae
Aurpuvarpul1	Aureobasidium pullulans var. pullulans
Aurpuvarsub1	Aureobasidium pullulans var. subglaciale
Babin1	Babjeviella inositovora
Basme2	Basidiobolus meristosporus
Bauco1	Baudoinia compniacensis
Bder	Blastomyces dermatitidis
Beaba1	Beauveria bassiana
Bjead1	Bjerkandera adusta
Blugr1	Blumeria graminis f.sp. hordei
Botbo1	Botryobasidium botryosum
Botci1	Botrytis cinerea
Botdo1	Botryosphaeria dothidea
Cadsp1	Cadophora sp. DSE1049
Calb	Candida albicans
Calco1	Calocera cornea
Calvi1	Calocera viscosa
Canar1	Candida arabinofermentans
Canca1	Candida caseinolytica
Canta1	Candida tanzawaensis
Cante1	Candida tenuis
Capco1	Capronia coronata
Capep1	Capronia epimyces
Catan1	Catenaria anguillulae
Cenge3	Cenococcum geophilum
Cersp1	Ceraceosorus sp. MCA 4658
Cersu1	Ceriporiopsis subvermispora
Chove1	Choiromyces venosus
Claca1	Cladophialophora carrionii
Clafu1	Cladosporium fulvum
Clagr3	Cladonia grayi
Claps1	Cladophialophora psammophila
Claye1	Cladophialophora yegresii
Cocca1	Cochliobolus carbonum
CocheC4	Cochliobolus heterostrophus C4
CocheC5	Cochliobolus heterostrophus C5
Cocim1	Coccidioides immitis
Coclu2	Cochliobolus lunatus
Cocmi1	Cochliobolus miyabeanus
Cocsa1	Cochliobolus sativus
Cocvi1	Cochliobolus victoriae
Coere1	Coemansia reversa
Colgr1	Colletotrichum graminicola
Colhi1	Colletotrichum higginsianum
Conap1	Coniosporium apollinis
Conco1	Conidiobolus coronatus
Conlig1	Coniochaeta ligniaria
Conpu1	Coniophora puteana
Copci1	Coprinopsis cinerea okayama7#130
CopciAmutBmut1	Coprinopsis cinerea AmutBmut pab1-1
Copmic2	Coprinellus micaceus
Corca1	Corynespora cassiicola
Cormi1	Cordyceps militaris
Croqu1	Cronartium quercuum f. sp. fusiforme
Crula1	Crucibulum laeve
CryneJEC211	Cryptococcus neoformans var. neoformans
Cybja1	Cyberlindnera jadinii
Cylto1	Cylindrobasidium torrendii
Dacsp1	Dacryopinax sp. DJM 731 SSP1
Daequ1	Daedalea quercina
DalEC121	Daldinia eschscholzii
Debha1	Debaryomyces hansenii
Dekbr2	Dekkera bruxellensis
Denbi1	Dendrothele bispora
Dicsq1	Dichomitus squalens
Dipse1	Diplodia seriata
Dotse1	Dothistroma septosporum
Eder	Exophiala dermatitidis
Enccu1	Encephalitozoon cuniculi
Enche1	Encephalitozoon hellem
Encin1	Encephalitozoon intestinalis
Encro1	Encephalitozoon romaleae
Entbi1	Enterocytozoon bieneusi
Eurhe1	Eurotium rubrum
Eutla1	Eutypa lata
Exigl1	Exidia glandulosa
Exoaq1	Exophiala aquamarina
Exome1	Exophiala mesophila
Exool02	Exophiala oligosperma
Exoxe01	Exophiala xenobiotica
Fibra1	Fibroporia radiculosa
Fibsp1	Fibulorhizoctonia sp. CBS 109695
Fishe1	Fistulina hepatica
Fomme1	Fomitiporia mediterranea
Fompi3	Fomitopsis pinicola
Fusfu1	Fusarium fujikuroi
Fusgr1	Fusarium graminearum
Fusox1	Fusarium oxysporum f. sp. lycopersici 4287
Fusoxcl57	Fusarium oxysporum f. sp. radicis-lycopersici 26381
Fusoxcotton	Fusarium oxysporum f. sp. vasinfectum 25433
Fusoxfo47	Fusarium oxysporum fo47
Fusoxfspmelonis	Fusarium oxysporum f. sp. melonis NRRL 26406
Fusoxhdv247	Fusarium oxysporum f. sp. pisi HDV247
Fusoxii5	Fusarium oxysporum f. sp. cubense tropical race 4 54006
Fusoxmn25	Fusarium oxysporum f. sp. lycopersici MN25 NRRL 54003
Fusoxnrrl32931	Fusarium oxysporum NRRL 32931
Fusoxphw808	Fusarium oxysporum f. sp. conglutinans race 2 54008
Fusoxphw815	Fusarium oxysporum f. sp. raphani 54005
Fusve1	Fusarium verticillioides
Gaegr1	Gaeumannomyces graminis var. tritici
Galma1	Galerina marginata
Ganpr1	Gonapodya prolifera
Gansp1	Ganoderma sp. 10597 SS1
Glalo1	Glarea lozoyensis
Gloin1	Rhizophagus irregularis
Glotr1	Gloeophyllum trabeum
Grocl1	Grosmannia clavigera
Gymlu1	Gymnopus luxurians
Hanpo2	Ogataea polymorpha
Hanva1	Hanseniaspora valbyensis
Hebcy2	Hebeloma cylindrosporum
Helsul1	Heliocybe sulcata
Hetan2	Heterobasidion annosum
Hisca1	Histoplasma capsulatum
Hydpi2	Hydnomerulius pinastri
Hypbu1	Hyphopichia burtonii
HypCI4A1	Hypoxylon sp. CI-4A
HypCO2751	Hypoxylon sp. CO27-5
HypEC381	Hypoxylon sp. EC38
Hypsu1	Hypholoma sublateritium
Hyspu1	Hysterium pulicare
Ilysp1	Ilyonectria sp.
Jaaar1	Jaapia argillacea
Klula1	Kluyveromyces lactis
Lacam2	Laccaria amethystina
Lacbi2	Laccaria bicolor
Laesu1	Laetiporus sulphureus var. sulphureus
Lelo	Lodderomyces elongisporus
Lepmu1	Leptosphaeria maculans
Leppa1	Lepidopterella palustris
Leugo1	Leucoagaricus gongylophorus
Linpe1	Linderina pennispora
Lipst1	Lipomyces starkeyi
Lopni1	Peniophora sp. CONTA
Macph1	Macrophomina phaseolina
Maggr1	Magnaporthe oryzae
Magpo1	Magnaporthiopsis poae ATCC 64411
Malgl1	Malassezia globosa
Malsy11	Malassezia sympodialis
Marbr1	Marssonina brunnea f. sp. multigermtubi
Mcan	Microsporum canis CBS113480
Mcir	Mucor circinelloides
Melbi2	Meliniomyces bicolor
Melva1	Meliniomyces variabilis
Metac1	Metarhizium acridum
Metan1	Metarhizium robertsii
Metbi1	Metschnikowia bicuspidata
Micca1	Microsporum canis CBS 113480
Mixos1	Mixia osmunda
Monha1	Monacrosporium haptotylum
Monpe11	Moniliophthora perniciosa
Morco1	Morchella conica
Morel1	Mortierella elongata
Morimp1	Morchella importuna
Mucci2	Mucor circinelloides CBS277.49
Mycfi2	Mycosphaerella fijiensis
Mycgr3	Mycosphaerella graminicola
Nadfu1	Nadsonia fulvescens var. elongata
Necha2	Nectria haematococca
Nempa1	Nematocida parisii
Neofi1	Neosartorya fischeri
Neole1	Neolentinus lepideus
Neopa1	Neofusicoccum parvum
Neucr2	Neurospora crassa OR74A
Neucrtrp31	Neurospora crassa FGSC 73 trp-3
Neutemata1	Neurospora tetrasperma FGSC 2509 mat a
NeutematA2	Neurospora tetrasperma FGSC 2508 mat A
Nosce1	Nosema ceranae
Obbri1	Obba rivulosa
Oidma1	Oidiodendron maius
Ompol1	Omphalotus olearius
Ophpc1	Ophiostoma piceae
Orpsp1	Orpinomyces sp. C1A
Pacta12	Pachysolen tannophilus
Parbr1	Paracoccidioides brasiliensis
Parsp1	Paraconiothyrium sporulosum
Paxin1	Paxillus involutus
Pdes	Pseudogymnoascus destructans
Pench1	Penicillium chrysogenum
PenchWisc11	Penicillium rubens
Pendi1	Penicillium digitatum
Penox1	Penicillium oxalicum
Phaal1	Phaeoacremonium aleophilum
Phaca1	Phanerochaete carnosa
Phchr2	Phanerochaete chrysosporium
Phieu1	Cyphellophora europaea
Phisc1	Phialocephala scopiformis
Phlbr1	Phlebia brevispora
Phlgi1	Phlebiopsis gigantea
Phybl2	Phycomyces blakesleeanus
Phycit1	Phyllosticta citriasiana
Picme2	Pichia membranifaciens
Picpa1	Pichia pastoris
Picst3	Pichia stipitis
Pilcr1	Piloderma croceum
PirE21	Piromyces sp. E2
Pirin1	Piriformospora indica
Pismi1	Pisolithus microcarpus
Pisti1	Pisolithus tinctorius
PleosPC152	Pleurotus ostreatus PC15
PleosPC91	Pleurotus ostreatus PC9
Plicr1	Plicaturopsis crispa
Plucer1	Pluteus cervinus
Pneji1	Pneumocystis jirovecii
Podan2	Podospora anserina
Polar1	Polyporus arcularius
Polbr1	Polyporus brumalis
Pospl1	Postia placenta MAD 698-R
PosplRSB12	Postia placenta MAD-698-R-SB12
Psean11	Pseudozyma antarctica
Psehu1	Pseudozyma hubeiensis
Pucgr1	Puccinia graminis
Pucst1	Puccinia striiformis f. sp. tritici
Punst1	Punctularia strigosozonata
Putr	Puccinia triticina
Pycci1	Pycnoporus cinnabarinus
Pyrco1	Pyronema confluens
Pyrsp1	Pyrenochaeta sp. DS3sAY3a
Pyrtr1	Pyrenophora tritici-repentis
Pyrtt1	Pyrenophora teres f. teres
Rhich1	Rhizopus microsporus var. chinensis CCTCC M201021
Rhier1	Rhizoscyphus ericae
Rhimi11	Rhizopus microsporus var. microsporus ATCC52813
RhimiATCC11559	Rhizopus microsporus ATCC11559
RhimiATCC52814	Rhizopus microsporus var. microsporus ATCC52814
Rhior3	Rhizopus oryzae
Rhiso1	Rhizoctonia solani
Rhivi1	Rhizopogon vinicolor
Rhoba1	Rhodotorula graminis
Rhomi1	Cystobasidium minutum
Rhosp1	Rhodotorula sp. JG-1b
Rhyru1	Rhytidhysteron rufulum
Ricme1	Rickenella mellea
Rozal11	Rozella allomycis
Sacce1	Saccharomyces cerevisiae S288C
SacceM37071	Saccharomyces cerevisiae M3707
SacceM38361	Saccharomyces cerevisiae M3836
SacceM38371	Saccharomyces cerevisiae M3837
SacceM38381	Saccharomyces cerevisiae M3838
SacceM38391	Saccharomyces cerevisiae M3839
Saico1	Saitoella complicata
Schco3	Schizophyllum commune
Schcy1	Schizosaccharomyces cryophilus
Schja1	Schizosaccharomyces japonicus
Schoc1	Schizosaccharomyces octosporus
Schpa1	Schizopora paradoxa
Schpo1	Schizosaccharomyces pombe
Sclci1	Scleroderma citrinum
Sclsc1	Sclerotinia sclerotiorum
Sebve1	Sebacina vermifera
Sepmu1	Septoria musiva
Seppo1	Septoria populicola
SerlaS732	Serpula lacrymans S7.3
SerlaS792	Serpula lacrymans S7.9
Serlavarsha1	Serpula himantioides
Settu1	Setosphaeria turcica
Sisni1	Sistotremastrum niveocremeum
Sissu1	Sistotremastrum suecicum
Skud	Saccharomyces kudriavzevii
Sodal1	Sodiomyces alkalinus
Spapa3	Spathaspora passalidarum
Sphst1	Sphaerobolus stellatus
Spore1	Sporisorium reilianum
Spoth2	Sporotrichum thermophile
Spun	Spizellomyces punctatus
Stano2	Stagonospora nodorum
Stasp1	Stagonospora sp. SRC1lsM3a
Stehi1	Stereum hirsutum
Suibr1	Suillus brevipes
Suilu1	Suillus luteus UH-Slu-Lm8-n1
Suilu3	Suillus luteus UH-Slu-Lm8-n1
Talma12	Talaromyces marneffei
Tapde11	Taphrina deformans
Tdel	Torulaspora delbrueckii
Terbo1	Terfezia boudieri
Thite2	Thielavia terrestris
Tilan2	Tilletiaria anomala
Trave1	Trametes versicolor
Treme1	Tremella mesenterica
Trias1	Trichoderma asperellum
Triat2	Trichoderma atroviride
Triha1	Trichoderma harzianum
Trilo3	Trichoderma longibrachiatum
Triol1	Trichosporon oleaginosus
Trire2	Trichoderma reesei
TrireRUTC301	Trichoderma reesei RUT C-30
Triru1	Trichophyton rubrum
Triver1	Trichophyton verrucosum
TriviGv2982	Trichoderma virens
Tubme1	Tuber melanosporum
Tulca1	Tulasnella calospora
Uncre1	Uncinocarpus reesii
Ustma1	Ustilago maydis
Veral1	Verticillium alfalfae
Verda1	Verticillium dahliae
Volvo0	Volvariella volvacea
Walic1	Wallemia ichthyophaga
Walse1	Wallemia sebi
Wican1	Wickerhamomyces anomalus
Wolco1	Wolfiporia cocos
Xylhe1	Xylona heveae
Yarli1	Yarrowia lipolytica
Zrou	Zygosaccharomyces rouxii
Zymar1	Zymoseptoria ardabiliae
Zymps1	Zymoseptoria pseudotritici

## Sheet: S2PlantGenomeDB
genome_code	Species
Pabi1	Picea abies
Psme1	Pseudotsuga menziesii
Pila1	Pinus lambertiana
Pita1	Pinus taeda
Acom1	Ananas comosus
Alyr1	Arabidopsis lyrata subsp. lyrata
Aoff1	Asparagus officinalis
Apro2	Auxenochlorella protothecoides
Atau1	Aegilops tauschii subsp. tauschii
Atha1	Arabidopsis thaliana
Atri1	Amborella trichopoda
Bdis1	Brachypodium distachyon
Bnap1	Brassica napus
Bole1	Brassica oleracea var. oleracea
Brap1	Brassica rapa
Bvul2	Beta vulgaris subsp. vulgaris
Cann1	Capsicum annuum
Cari1	Cicer arietinum
Ccaj1	Cajanus cajan
Ccle1	Citrus clementina
Ccri1	Chondrus crispus
Cmel1	Cucumis melo
Cmer1	Cyanidioschyzon merolae
Crei1	Chlamydomonas reinhardtii
Crub1	Capsella rubella
Csat2	Cucumis sativus
Csat1	Camelina sativa
Csin1	Citrus sinensis
Csub1	Coccomyxa subellipsoidea
Cvar1	Chlorella variabilis
Dcar1	Daucus carota subsp. sativus
Dcat1	Dendrobium catenatum
Egra1	Eucalyptus grandis
Egui1	Elaeis guineensis
Egut1	Erythranthe guttata
Esal1	Eutrema salsugineum
Fves1	Fragaria vesca
Garb1	Gossypium arboreum
Ghir1	Gossypium hirsutum
Gmax1	Glycine max
Grai1	Gossypium raimondii
Gsul2	Galdieria sulphuraria
Inil1	Ipomoea nil
Jcur1	Jatropha curcas
Jreg1	Juglans regia
Lang1	Lupinus angustifolius
Macu1	Musa acuminata subsp. malaccensis
Mcom1	Micromonas commoda
Mdom1	Malus domestica
Mneg1	Monoraphidium neglectum
Mnot1	Morus notabilis
Mpus1	Micromonas pusilla
Mtru1	Medicago truncatula
Pmum1	Prunus mume
Natt1	Nicotiana attenuata
Nnuc1	Nelumbo nucifera
Nsyl1	Nicotiana sylvestris
Ntab1	Nicotiana tabacum
Ntom1	Nicotiana tomentosiformis
Obra1	Oryza brachyantha
Oluc1	Ostreococcus lucimarinus
Osat1	Oryza sativa
Otau1	Ostreococcus tauri
Pdac1	Phoenix dactylifera
Pequ1	Phalaenopsis equestris
Peup1	Populus euphratica
Ppat1	Physcomitrella patens
Pper1	Prunus persica
Ptri1	Populus trichocarpa
Pvul1	Phaseolus vulgaris
Pxb1	Pyrus x bretschneideri
Rcom1	Ricinus communis
Rsat1	Raphanus sativus
Sbic1	Sorghum bicolor
Sind1	Sesamum indicum
Sita1	Setaria italica
Slyc1	Selaginella moellendorffii
Smoe1	Solanum lycopersicum
Spen1	Solanum pennellii
Stub1	Solanum tuberosum
Tcac1	Theobroma cacao
Thas1	Tarenaya hassleriana
Vang1	Vigna angularis
Vcar1	Volvox carteri f. nagariensis
Vrad1	Vigna radiata var. radiata
Vvin1	Vitis vinifera
Zjuj1	Ziziphus jujuba
Zmay1	Zea mays

## Sheet: S5OriginTable
families	origin	negativelyselected	genemembers	dNdS	AMGO	ABGO	APGO	sharedGO
family10037	selective retention	TRUE	AbrmRNA.2338.1|AmumRNA.10037.1|AmumRNA.6558.1|ApomRNA.4100.1	0.55741
family10418	HGT	TRUE	AbrmRNA.9971.1|AmumRNA.10418.1|ApomRNA.1269.1	0.07703	GO:0008660|GO:0009310|GO:0030170	GO:0008660|GO:0009310|GO:0030170	GO:0008660|GO:0009310|GO:0030170	GO:0008660|GO:0009310|GO:0030170
family10640	unknown	TRUE	AbrmRNA.11343.1|AmumRNA.10640.1|ApomRNA.6804.1	0.17417
family10833	extended selective retention	TRUE	AbrmRNA.5103.1|AmumRNA.10833.1|ApomRNA.6083.1	0.16455
family10875	unknown	TRUE	AbrmRNA.13769.1|AmumRNA.10875.1|ApomRNA.4329.2	0.06838
family10879	unknown	TRUE	AbrmRNA.13594.2|AmumRNA.10879.1|ApomRNA.6076.1	0.11172
family1091	program incongruence	TRUE	AbrmRNA.8584.1|AmumRNA.1091.1|AmumRNA.10793.1|ApomRNA.3238.1|ApomRNA.3239.1	0.17177
family10927	selective retention	TRUE	AbrmRNA.13911.1|AbrmRNA.5287.1|AmumRNA.10927.1|ApomRNA.6435.1	0.02325	GO:0004190|GO:0006508	GO:0004190|GO:0006508	GO:0004190|GO:0006508	GO:0004190|GO:0006508
family11024	program incongruence	TRUE	AbrmRNA.7485.1|AmumRNA.11024.1|ApomRNA.6695.1	0.22496
family11098	selective retention	TRUE	AbrmRNA.7759.1|AbrmRNA.5992.1|AbrmRNA.3587.1|AbrmRNA.1381.1|AbrmRNA.5664.1|AmumRNA.2671.1|AmumRNA.2673.1|AmumRNA.11098.1|AmumRNA.6449.1|AmumRNA.3575.1|ApomRNA.7513.1|ApomRNA.7506.1	0.29268
family11110	extended de novo	TRUE	AbrmRNA.13583.1|AbrmRNA.13322.1|AbrmRNA.11014.1|AbrmRNA.11010.1|AbrmRNA.5286.1|AbrmRNA.11011.3|AbrmRNA.1560.1|AmumRNA.11110.1|ApomRNA.5960.1|ApomRNA.7510.1	0.53401
family1112	extended selective retention	TRUE	AbrmRNA.13092.1|AmumRNA.7486.2|AmumRNA.7499.1|AmumRNA.1112.1|AmumRNA.1832.1|AmumRNA.6508.3|ApomRNA.5363.1|ApomRNA.6397.2	0.73966	GO:0004672|GO:0005524|GO:0006468|GO:0016772	GO:0004672|GO:0005524|GO:0006468|GO:0016772	GO:0004672|GO:0005524|GO:0006468|GO:0016772	GO:0004672|GO:0005524|GO:0006468|GO:0016772
family11134	extended selective retention	TRUE	AbrmRNA.2562.1|AmumRNA.11134.1|ApomRNA.3159.1	0.19676
family1119	duplication	TRUE	AbrmRNA.8323.1|AmumRNA.1119.1|ApomRNA.740.2	0.0525	GO:0016020	GO:0016020	GO:0016020	GO:0016020
family11530	selective retention	TRUE	AbrmRNA.3469.1|AmumRNA.11530.1|ApomRNA.335.1	0.18785
family11563	selective retention	TRUE	AbrmRNA.5973.1|AmumRNA.11563.1|ApomRNA.315.1	0.17595
family1188	program incongruence	TRUE	AbrmRNA.2305.1|AmumRNA.2159.1|AmumRNA.1188.1|ApomRNA.7402.1	0.8504
family11987	HGT	TRUE	AbrmRNA.12118.1|AmumRNA.11987.1|AmumRNA.7928.1|ApomRNA.7770.2	0.06575	GO:0003993|GO:0046872|GO:0016787	GO:0003993|GO:0046872|GO:0016787	GO:0003993|GO:0046872|GO:0016787	GO:0003993|GO:0046872|GO:0016787
family12243	extended de novo	TRUE	AbrmRNA.12458.1|AmumRNA.12243.1|ApomRNA.7584.2	0.17999
family12447	selective retention	TRUE	AbrmRNA.4258.1|AmumRNA.12447.1|ApomRNA.7700.1	0.21308
family12631	extended selective retention	TRUE	AbrmRNA.11611.1|AmumRNA.12631.1|ApomRNA.2527.1	0.20659		GO:0016021|GO:0055085	GO:0016021|GO:0055085
family12716	selective retention	TRUE	AbrmRNA.6734.2|AmumRNA.12716.1|AmumRNA.8049.1|ApomRNA.1867.1	0.01444	GO:0003735|GO:0005840|GO:0006412	GO:0003735|GO:0005840|GO:0006412	GO:0003735|GO:0005840|GO:0006412	GO:0003735|GO:0005840|GO:0006412
family12749	program incongruence	TRUE	AbrmRNA.2298.1|AmumRNA.9427.1|AmumRNA.10719.1|AmumRNA.11067.1|AmumRNA.12749.1|AmumRNA.1241.1|AmumRNA.11908.1|AmumRNA.1375.1|AmumRNA.8086.1|AmumRNA.3430.1|AmumRNA.7071.1|ApomRNA.7072.1|ApomRNA.6610.1	0.11843	GO:0003676|GO:0046983	GO:0003676|GO:0046983	GO:0003676	GO:0003676
family12764	trimAl failure	TRUE	AbrmRNA.6050.1|AmumRNA.12764.1|AmumRNA.2436.1|AmumRNA.950.1|ApomRNA.5446.1	0.21765
family12806	HGT	TRUE	AbrmRNA.14327.1|AbrmRNA.7709.1|AmumRNA.12806.1|AmumRNA.12797.1|ApomRNA.3172.1	0.17823
family12936	selective retention	TRUE	AbrmRNA.10226.1|AmumRNA.12936.2|ApomRNA.2689.1	0.03108	GO:0016021	GO:0016021	GO:0016021	GO:0016021
family13016	extended selective retention	TRUE	AbrmRNA.13466.2|AmumRNA.12987.1|AmumRNA.13016.3|AmumRNA.13015.1|AmumRNA.9585.1|ApomRNA.2139.1	0.33636
family13257	unknown	TRUE	AbrmRNA.3250.1|AmumRNA.13257.1|ApomRNA.129.2	0.1398	GO:0070403	GO:0070403	GO:0070403	GO:0070403
family13327	selective retention	TRUE	AbrmRNA.5484.2|AmumRNA.13327.1|ApomRNA.57.1	0.26236
family13382	extended selective retention	TRUE	AbrmRNA.7625.1|AmumRNA.13382.1|ApomRNA.35.1	0.18096
family13438	extended duplication	TRUE	AbrmRNA.13711.1|AmumRNA.13434.1|AmumRNA.13074.1|AmumRNA.13438.1|AmumRNA.13032.1|ApomRNA.5810.2	0.27221
family13487	program incongruence	TRUE	AbrmRNA.9224.1|AmumRNA.13487.1|AmumRNA.11123.1|AmumRNA.3283.1|ApomRNA.4085.1	0.08709	GO:0003676|GO:0003677	GO:0003676
family13531	unknown	TRUE	AbrmRNA.10084.1|AbrmRNA.502.1|AbrmRNA.14428.1|AbrmRNA.3656.1|AbrmRNA.1943.2|AbrmRNA.12405.1|AbrmRNA.2141.1|AbrmRNA.13347.1|AbrmRNA.1387.3|AbrmRNA.550.1|AbrmRNA.504.2|AbrmRNA.10082.1|AbrmRNA.4000.1|AbrmRNA.682.1|AbrmRNA.2705.1|AbrmRNA.1360.2|AmumRNA.2520.2|AmumRNA.12396.1|AmumRNA.12663.1|AmumRNA.10363.2|AmumRNA.13531.2|AmumRNA.12652.1|AmumRNA.11144.1|AmumRNA.5584.2|AmumRNA.12671.1|AmumRNA.12656.1|…	0.25419	GO:0005506|GO:0016705|GO:0020037|GO:0055114|GO:0004497	GO:0004497|GO:0005506|GO:0016705|GO:0020037|GO:0055114	GO:0004497|GO:0005506|GO:0016705|GO:0020037|GO:0055114	GO:0005506|GO:0016705|GO:0020037|GO:0055114|GO:0004497
family13575	program incongruence	TRUE	AbrmRNA.5390.2|AmumRNA.13575.1|ApomRNA.6753.2	0.05613	GO:0006351|GO:0046983	GO:0006351|GO:0046983	GO:0006351|GO:0046983	GO:0006351|GO:0046983
family13594	extended selective retention	TRUE	AbrmRNA.1517.1|AbrmRNA.12200.2|AbrmRNA.1472.1|AmumRNA.13594.3|AmumRNA.9213.1|ApomRNA.5128.1	0.19778
family1407	program incongruence	TRUE	AbrmRNA.9610.1|AmumRNA.7268.1|AmumRNA.11820.1|AmumRNA.1407.1|AmumRNA.9463.1|AmumRNA.2812.3|ApomRNA.3507.1	0.32126
family1471	program incongruence	FALSE	AbrmRNA.1377.1|AbrmRNA.4810.1|AmumRNA.1857.2|AmumRNA.1876.1|AmumRNA.1471.1|ApomRNA.7024.1	0.95659
family1476	de novo	TRUE	AbrmRNA.8247.1|AmumRNA.1476.1|ApomRNA.7572.1	0.1736
family1528	extended selective retention	TRUE	AbrmRNA.14173.1|AbrmRNA.2475.2|AbrmRNA.2514.1|AmumRNA.1528.1|AmumRNA.900.1|AmumRNA.12334.4|AmumRNA.1519.1|AmumRNA.12314.1|AmumRNA.1259.2|AmumRNA.1531.1|AmumRNA.916.2|AmumRNA.1522.1|AmumRNA.2038.1|AmumRNA.2640.1|AmumRNA.5227.1|AmumRNA.10274.1|ApomRNA.7937.1|ApomRNA.7928.1|ApomRNA.5863.1|ApomRNA.3414.1	0.2232	GO:0003824|GO:0016614|GO:0050660|GO:0055114|GO:0008762|GO:0016491	GO:0003824|GO:0016614|GO:0050660|GO:0055114|GO:0008762|GO:0016491	GO:0003824|GO:0016614|GO:0050660|GO:0055114|GO:0008762|GO:0016491	GO:0003824|GO:0016614|GO:0050660|GO:0055114|GO:0008762|GO:0016491
family165	program incongruence	TRUE	AbrmRNA.10280.1|AmumRNA.165.1|ApomRNA.6399.2	0.3391
family1749	extended de novo	TRUE	AbrmRNA.13211.1|AmumRNA.1749.1|ApomRNA.1699.1	0.13572
family1766	extended selective retention	TRUE	AbrmRNA.13220.1|AmumRNA.1766.1|AmumRNA.1727.1|ApomRNA.1696.2	0.19003
family1794	program incongruence	TRUE	AbrmRNA.13216.1|AmumRNA.1794.1|AmumRNA.1815.1|ApomRNA.1698.2	0.33736
family1908	extended selective retention	TRUE	AbrmRNA.2262.1|AmumRNA.1908.1|ApomRNA.6741.2	0.04411
family1936	program incongruence	TRUE	AbrmRNA.3538.1|AmumRNA.1940.1|AmumRNA.1936.1|ApomRNA.2863.1	0.48453
family2083	selective retention	TRUE	AbrmRNA.8233.1|AbrmRNA.8802.1|AmumRNA.2083.1|ApomRNA.4102.2	0.29169
family2199	extended selective retention	TRUE	AbrmRNA.4886.1|AmumRNA.2199.2|ApomRNA.4707.1	0.03374
family2242	selective retention	TRUE	AbrmRNA.12226.1|AmumRNA.2242.1|ApomRNA.6026.1|ApomRNA.7507.1|ApomRNA.4802.1|ApomRNA.6970.1|ApomRNA.1682.1	0.30489			GO:0005515
family226	extended selective retention	TRUE	AbrmRNA.13985.1|AmumRNA.226.1|AmumRNA.385.1|ApomRNA.7148.1	0.53232
family2358	extended selective retention	TRUE	AbrmRNA.14072.1|AbrmRNA.5221.1|AmumRNA.2358.1|ApomRNA.7793.1	0.17302
family2516	selective retention	TRUE	AbrmRNA.2231.1|AmumRNA.2516.1|ApomRNA.7062.1	0.10074
family2588	extended selective retention	TRUE	AbrmRNA.8625.1|AmumRNA.2588.1|ApomRNA.1656.2	0.02881	GO:0004784|GO:0006801|GO:0046872|GO:0055114	GO:0004784|GO:0006801|GO:0046872|GO:0055114	GO:0004784|GO:0006801|GO:0046872|GO:0055114	GO:0004784|GO:0006801|GO:0046872|GO:0055114
family2599	selective retention	TRUE	AbrmRNA.12969.2|AbrmRNA.13365.3|AbrmRNA.9036.1|AmumRNA.2599.1|ApomRNA.5118.1	0.65052
family2739	program incongruence	TRUE	AbrmRNA.10174.1|AbrmRNA.6086.1|AmumRNA.7261.1|AmumRNA.12701.1|AmumRNA.2749.1|AmumRNA.12023.1|AmumRNA.12057.1|AmumRNA.2015.1|AmumRNA.6343.1|AmumRNA.2022.1|AmumRNA.5985.1|AmumRNA.7485.1|AmumRNA.9995.1|AmumRNA.9249.1|AmumRNA.8014.1|AmumRNA.2739.1|AmumRNA.3171.1|AmumRNA.8675.1|AmumRNA.9619.1|AmumRNA.2760.1|AmumRNA.6265.1|AmumRNA.5277.1|AmumRNA.2982.1|AmumRNA.3419.1|AmumRNA.6346.1|AmumRNA.6041.1|AmumR…	0.1437	GO:0003676|GO:0046983	GO:0003676
family2745	selective retention	FALSE	AbrmRNA.5080.1|AmumRNA.2745.1|ApomRNA.5601.1	0.75012
family2813	HGT	TRUE	AbrmRNA.12239.1|AmumRNA.2813.1|ApomRNA.5779.5	0.08451
family314	program incongruence	TRUE	AbrmRNA.13058.1|AbrmRNA.12456.2|AbrmRNA.7731.2|AmumRNA.314.1|AmumRNA.1335.1|AmumRNA.2779.1|AmumRNA.5572.1|AmumRNA.9326.1|ApomRNA.2769.1	0.61422
family3446	de novo	TRUE	AbrmRNA.2111.1|AmumRNA.3446.1|ApomRNA.5575.1	0.1981
family3624	selective retention	TRUE	AbrmRNA.13062.1|AbrmRNA.4897.1|AmumRNA.3624.1|ApomRNA.1470.3	0.14196	GO:0016021	GO:0016021	GO:0016021	GO:0016021
family3663	selective retention	TRUE	AbrmRNA.4563.1|AbrmRNA.6482.1|AbrmRNA.1595.1|AbrmRNA.4860.1|AmumRNA.3969.1|AmumRNA.2921.1|AmumRNA.10547.1|AmumRNA.4863.1|AmumRNA.3663.1|AmumRNA.4924.1|AmumRNA.7914.1|ApomRNA.6898.1	0.10901	GO:0003676|GO:0046983	GO:0003676|GO:0046983	GO:0003676	GO:0003676
family3739	program incongruence	TRUE	AbrmRNA.7191.2|AmumRNA.3739.3|ApomRNA.6522.1	0.21869
family3847	selective retention	TRUE	AbrmRNA.9633.1|AmumRNA.3847.1|ApomRNA.3204.1	0.19014
family3848	selective retention	TRUE	AbrmRNA.3880.1|AmumRNA.3848.1|ApomRNA.3236.1	0.16126
family4036	extended selective retention	TRUE	AbrmRNA.7536.1|AmumRNA.4036.6|ApomRNA.7367.1	0.09799	GO:0016491|GO:0055114	GO:0016491|GO:0055114	GO:0016491|GO:0055114	GO:0016491|GO:0055114
family4048	unknown	TRUE	AbrmRNA.1123.1|AbrmRNA.12407.1|AbrmRNA.7964.1|AmumRNA.4048.2|ApomRNA.3292.1	0.20518
family4422	selective retention	TRUE	AbrmRNA.1980.2|AmumRNA.4422.1|ApomRNA.6657.1	0.12577
family4436	selective retention	TRUE	AbrmRNA.5550.1|AmumRNA.4436.1|ApomRNA.6662.1	0.18243	GO:0004664|GO:0009094	GO:0004664|GO:0009094	GO:0004664|GO:0009094	GO:0004664|GO:0009094
family4497	selective retention	TRUE	AbrmRNA.71.1|AmumRNA.4497.1|ApomRNA.1156.1	0.25549
family4514	selective retention	TRUE	AbrmRNA.6923.1|AmumRNA.4514.1|ApomRNA.4836.1	0.09633
family4619	selective retention	TRUE	AbrmRNA.6892.1|AmumRNA.4619.1|ApomRNA.7004.1	0.22575
family4635	extended selective retention	TRUE	AbrmRNA.14099.1|AmumRNA.4635.1|ApomRNA.5731.1	0.05549	GO:0006810|GO:0008565|GO:0015031|GO:0030123	GO:0006810|GO:0008565|GO:0015031|GO:0030123	GO:0006810|GO:0008565|GO:0015031|GO:0030123	GO:0006810|GO:0008565|GO:0015031|GO:0030123
family4727	extended selective retention	TRUE	AbrmRNA.4762.1|AmumRNA.4727.1|ApomRNA.4727.1	0.05117	GO:0016787	GO:0016787	GO:0016787	GO:0016787
family48	selective retention	TRUE	AbrmRNA.7060.1|AmumRNA.48.1|ApomRNA.6005.1	0.15356
family4931	selective retention	TRUE	AbrmRNA.5393.3|AmumRNA.4931.1|ApomRNA.7161.1	0.13348
family4965	extended selective retention	TRUE	AbrmRNA.820.1|AbrmRNA.13779.1|AmumRNA.13221.1|AmumRNA.4965.1|AmumRNA.7511.1|AmumRNA.9875.2|ApomRNA.4624.1	0.23162
family4972	program incongruence	TRUE	AbrmRNA.12953.1|AbrmRNA.10907.1|AbrmRNA.484.1|AmumRNA.1141.1|AmumRNA.4972.1|ApomRNA.3033.1	0.39998	GO:0005524
family5085	selective retention	TRUE	AbrmRNA.8338.1|AbrmRNA.8337.1|AmumRNA.13610.1|AmumRNA.1639.1|AmumRNA.5085.2|ApomRNA.1189.1	0.32805
family5279	program incongruence	TRUE	AbrmRNA.4685.1|AbrmRNA.5504.1|AmumRNA.3873.1|AmumRNA.5279.1|AmumRNA.7177.1|ApomRNA.1739.1	0.10656	GO:0003676|GO:0046983	GO:0003676|GO:0046983	GO:0003676|GO:0046983	GO:0003676|GO:0046983
family5448	unknown	TRUE	AbrmRNA.6125.1|AmumRNA.5448.1|ApomRNA.765.1	0.13156	GO:0004671|GO:0006481|GO:0016021	GO:0004671|GO:0006481|GO:0016021	GO:0004671|GO:0006481|GO:0016021	GO:0004671|GO:0006481|GO:0016021
family5552	program incongruence	TRUE	AbrmRNA.13695.1|AmumRNA.5552.1|ApomRNA.7122.2|ApomRNA.7119.1	0.27322			GO:0005515
family5555	selective retention	TRUE	AbrmRNA.6085.2|AbrmRNA.13311.1|AbrmRNA.3139.1|AbrmRNA.4678.1|AbrmRNA.408.1|AmumRNA.5555.1|ApomRNA.2492.1|ApomRNA.3330.1	0.39179
family5942	unknown	TRUE	AbrmRNA.1839.1|AmumRNA.5942.1|ApomRNA.2715.1	0.04849
family6208	program incongruence	TRUE	AbrmRNA.6161.1|AbrmRNA.5559.1|AbrmRNA.2270.1|AmumRNA.155.1|AmumRNA.13744.1|AmumRNA.358.1|AmumRNA.7775.1|AmumRNA.10072.1|AmumRNA.13695.1|AmumRNA.2983.1|AmumRNA.1085.1|AmumRNA.85.1|AmumRNA.10455.1|AmumRNA.9051.1|AmumRNA.9243.1|AmumRNA.3646.1|AmumRNA.6073.1|AmumRNA.6208.1|AmumRNA.7054.1|AmumRNA.5676.1|AmumRNA.3571.1|AmumRNA.6198.1|AmumRNA.5443.1|AmumRNA.9049.1|AmumRNA.7362.1|AmumRNA.7642.1|AmumRNA.5…	0.14159	GO:0003676|GO:0046983	GO:0003676|GO:0046983	GO:0003676	GO:0003676
family6299	unknown	TRUE	AbrmRNA.4505.1|AmumRNA.6299.1|ApomRNA.5323.2	0.08259
family6827	program incongruence	TRUE	AbrmRNA.2032.1|AmumRNA.6827.1|ApomRNA.7276.1	0.3752
family6907	selective retention	TRUE	AbrmRNA.4527.2|AmumRNA.11685.1|AmumRNA.11656.2|AmumRNA.11092.1|AmumRNA.12324.1|AmumRNA.6907.1|ApomRNA.206.1	0.3769
family697	extended selective retention	TRUE	AbrmRNA.12636.1|AmumRNA.697.1|ApomRNA.1984.4	0.18448	GO:0005829|GO:0030791|GO:0008152|GO:0008168
family7154	extended selective retention	TRUE	AbrmRNA.331.1|AmumRNA.7154.1|ApomRNA.5581.1	0.60191	GO:0005524|GO:0016773|GO:0046677|GO:0016772	GO:0005524|GO:0016773|GO:0046677|GO:0016772	GO:0005524|GO:0016773|GO:0046677|GO:0016772	GO:0005524|GO:0016773|GO:0046677|GO:0016772
family7388	extended selective retention	TRUE	AbrmRNA.9074.1|AbrmRNA.11139.1|AbrmRNA.7723.1|AbrmRNA.2599.1|AbrmRNA.4113.1|AbrmRNA.7890.1|AbrmRNA.4399.1|AbrmRNA.9769.1|AbrmRNA.8277.1|AbrmRNA.7772.1|AbrmRNA.444.1|AbrmRNA.674.1|AbrmRNA.5696.1|AmumRNA.7388.1|ApomRNA.7494.4	0.24063	GO:0016772	GO:0016772|GO:0004672|GO:0005524|GO:0006468	GO:0016772	GO:0016772
family7518	extended HGT	TRUE	AbrmRNA.8648.1|AbrmRNA.4614.1|AbrmRNA.6140.1|AmumRNA.7447.1|AmumRNA.7518.2|ApomRNA.1652.1|ApomRNA.3445.2	0.11492	GO:0016788	GO:0016788	GO:0016788	GO:0016788
family7826	selective retention	TRUE	AbrmRNA.14180.1|AmumRNA.7826.1|ApomRNA.5231.1	0.00256	GO:0005524		GO:0005524
family7854	extended HGT	TRUE	AbrmRNA.1754.1|AmumRNA.7854.1|ApomRNA.1540.1	0.09879
family7859	extended duplication	TRUE	AbrmRNA.10473.1|AmumRNA.7859.2|ApomRNA.4616.1	0.24384
family8263	selective retention	TRUE	AbrmRNA.10948.1|AmumRNA.8263.1|ApomRNA.6357.1	0.20256	GO:0003824|GO:0004112	GO:0003824|GO:0004112	GO:0003824|GO:0004112|GO:0016787	GO:0003824|GO:0004112
family8300	unknown	TRUE	AbrmRNA.157.1|AmumRNA.8300.1|ApomRNA.5186.1	0.05388	GO:0000786|GO:0003677|GO:0005634|GO:0006334|GO:0046982	GO:0000786|GO:0003677|GO:0005634|GO:0006334|GO:0046982	GO:0000786|GO:0003677|GO:0005634|GO:0006334|GO:0046982	GO:0000786|GO:0003677|GO:0005634|GO:0006334|GO:0046982
family8322	extended selective retention	TRUE	AbrmRNA.1402.1|AmumRNA.8322.1|ApomRNA.6248.1	0.1562	GO:0004672|GO:0005524|GO:0006468|GO:0016772	GO:0004672|GO:0005524|GO:0006468|GO:0016772	GO:0004672|GO:0005524|GO:0006468|GO:0016772	GO:0004672|GO:0005524|GO:0006468|GO:0016772
family8496	selective retention	TRUE	AbrmRNA.12536.2|AbrmRNA.6373.1|AmumRNA.8496.1|ApomRNA.6288.1	0.22655
family850	unknown	TRUE	AbrmRNA.6115.1|AmumRNA.13632.1|AmumRNA.855.1|AmumRNA.850.1|AmumRNA.849.1|ApomRNA.5108.1	0.17745
family852	extended de novo	TRUE	AbrmRNA.9596.1|AbrmRNA.581.1|AbrmRNA.5234.1|AmumRNA.852.1|ApomRNA.2381.1	0.25352
family8687	unknown	TRUE	AbrmRNA.4486.1|AmumRNA.8687.1|ApomRNA.3266.1	0.10761	GO:0000786|GO:0003677|GO:0005634|GO:0006334|GO:0046982	GO:0000786|GO:0003677|GO:0005634|GO:0006334|GO:0046982	GO:0000786|GO:0003677|GO:0005634|GO:0006334|GO:0046982	GO:0000786|GO:0003677|GO:0005634|GO:0006334|GO:0046982
family8764	extended selective retention	TRUE	AbrmRNA.12637.1|AbrmRNA.12395.2|AbrmRNA.12082.1|AmumRNA.10056.1|AmumRNA.8764.2|ApomRNA.6226.1	0.44949	GO:0016772	GO:0016772
family8968	selective retention	TRUE	AbrmRNA.656.1|AbrmRNA.3773.1|AbrmRNA.879.1|AbrmRNA.13947.1|AbrmRNA.4593.1|AmumRNA.8968.1|ApomRNA.6230.1	0.1714
family8970	program incongruence	TRUE	AbrmRNA.4592.1|AbrmRNA.878.1|AmumRNA.8970.1|ApomRNA.7372.1	0.20544
family9301	extended duplication	TRUE	AbrmRNA.9986.1|AmumRNA.9301.2|ApomRNA.6967.1	0.11953
family9562	extended selective retention	TRUE	AbrmRNA.4107.1|AmumRNA.9562.1|ApomRNA.1006.1	0.10534
family9590	selective retention	TRUE	AbrmRNA.14115.1|AmumRNA.9590.1|ApomRNA.1013.2	0.11656
family9663	selective retention	TRUE	AbrmRNA.4108.2|AmumRNA.9672.1|AmumRNA.9663.1|ApomRNA.1021.3	0.13775
family9894	extended selective retention	TRUE	AbrmRNA.12397.1|AbrmRNA.7117.1|AmumRNA.9894.1|ApomRNA.498.1	0.10566
family9984	program incongruence	TRUE	AbrmRNA.14120.1|AmumRNA.9953.1|AmumRNA.9950.1|AmumRNA.9984.1|ApomRNA.6951.1	0.42181

## Sheet: S9AUtests
Constraints	Monophyletic Agaricales	Monophyletic Ascomycota	Unconstraint tree
Genes
AmumRNA.2813.1	-	0.01	0.99
AmumRNA.7854.1	0.196	0.251	0.834
AmumRNA.10418.1	0.001	0.089	0.918
AmumRNA.11987.1	0.016	0.004	0.992
AmumRNA.12806.1	2e-05	2e-89	1
